# Supplementary material for: Amitriptyline prescribing in public sector healthcare facilities in the Western Cape, South Africa
Source: PLoS One. 2020 Apr 20;15(4):e0231675. doi: 10.1371/journal.pone.0231675 (PMC7170249; doi:10.1371/journal.pone.0231675)
Supplement: S1 File — (XLSX) [file pone.0231675.s001.xlsx]

## Sheet: Analysis gender age dose
		Table: Analysis of gender, age and dose (sub-groups) per indication
			EML INDICATIONS										NON-EML INDICATIONS
Sub-group		Quantity & proportions	Neuropathy	Post-herpetic neuralgia	Herpes Zoster Ophthalmicus	Rheumatoid arthritis	Osteoarthritis / osteoarthrosis	Chronic cancer pain	Other chronic non-cancer pain	Chronic non-specific pain syndrome	Other pain indication, specify	Major depressive disorder	Anxiety disorders	Sleeping disorders	Irritable Bowel Syndrome	Overactive bladder / Enuresis	Any other non-pain indication, specify	No indication noted in patient folder
Total sample	Total sample	QTY	397	13	4	102	577	51	400	92	211	192	99	358	46	19	143	224
		% overall	0.177	0.00581135	0.00178811	0.0455968	0.257935	0.0227984	0.178811	0.0411265	0.0943228	0.0858292	0.0442557	0.160036	0.0205633	0.00849352	0.0639249	0.100134
FEMALES	Females	QTY	244	11	3	87	457	44	291	66	150	148	72	265	36	17	102	170
		% females	0.148871	0.00671141	0.00183038	0.0530811	0.278829	0.0268456	0.177547	0.0402685	0.0915192	0.090299	0.0439292	0.161684	0.0219646	0.0103722	0.0622331	0.103722
		% total sample	0.138578	0.0049173	0.00134108	0.0388914	0.204291	0.0196692	0.130085	0.0295038	0.0670541	0.06616	0.032186	0.118462	0.016093	0.00759946	0.0455968	0.0759946
	>55yrs	QTY	109	9	1	55	333	27	132	37	74	80	32	175	25	15	61	88
		% subgroup*	0.446721	0.818182	0.333333	0.632184	0.730263	0.613636	0.453608	0.560606	0.493333	0.547945	0.444444	0.665399	0.694444	0.882353	0.598039	0.533333
	≤55yrs	QTY	135	2	2	32	123	17	159	29	76	66	40	88	11	2	41	77
		% subgroup*	0.553279	0.181818	0.666667	0.367816	0.269737	0.386364	0.546392	0.439394	0.506667	0.452055	0.555556	0.334601	0.305556	0.117647	0.401961	0.466667
MALES	Males	QTY	153	2	1	15	120	7	109	26	61	44	27	93	10	2	41	54
		% males	0.256281	0.00335008	0.00167504	0.0251256	0.201005	0.0117253	0.18258	0.0435511	0.102178	0.0737018	0.0452261	0.155779	0.0167504	0.00335008	0.0686767	0.0904523
		% total sample	0.0728654	0.000894055	0.000447027	0.00670541	0.0536433	0.00312919	0.048726	0.0116227	0.0272687	0.0196692	0.0120697	0.0415735	0.00447027	0.000894055	0.0183281	0.0241395
	>55yrs	QTY	57	1	0	7	91	7	47	14	32	17	10	59	5	0	23	26
		% subgroup*	0.372549	0.5	0	0.466667	0.758333	1	0.431193	0.538462	0.52459	0.386364	0.37037	0.634409	0.5	0	0.560976	0.481481
	≤55yrs	QTY	96	1	1	8	29	0	62	12	29	27	17	34	5	2	18	28
		% subgroup*	0.627451	0.5	1	0.533333	0.241667	0	0.568807	0.461538	0.47541	0.613636	0.62963	0.365591	0.5	1	0.439024	0.518519
DOSE	Dose ≤50mg	QTY	383	13	4	97	559	49	378	86	202	171	84	344	45	19	139	216
		% subgroup*	0.96962	1	1	0.979798	0.972174	0.960784	0.969231	0.955556	0.971154	0.9	0.865979	0.974504	0.978261	1	0.972028	0.981818
	Dose >50mg	QTY	12	0	0	2	16	2	12	4	6	19	13	9	1	0	4	4
		% subgroup*	0.0303797	0	0	0.020202	0.0278261	0.0392157	0.0307692	0.0444444	0.0288462	0.1	0.134021	0.0254958	0.0217391	0	0.027972	0.0181818
		*proportion per subgroup per indication

## Sheet: worksheet
Recommended EML Indications	QTY	% per Province	QTY	Females	% per Province	QTY	Females >55	% per Province	QTY	Females <55	% per Province	QTY	% per filtered category	% per Province	QTY	Males >55	% per Province	QTY	Males <55	% per Province	QTY	>50MG	% per Province	QTY	<50MG	% per Province
Neuropathy	397	0.177	244	0.148871	0.138578	109	0.119912	0.04962	135	0.18724	0.0889584	153	0.256281	0.0728654	57	0.190635	0.0232454	96	0.322148	0.04962	12	0.155844	0.00536433	383	0.179475	0.205633
Post-herpetic neuralgia	13	0.00581135	11	0.00671141	0.0049173	9	0.00990099	0.00402325	2	0.00277393	0.000894055	2	0.00335008	0.000894055	1	0.00334448	0.000447027	1	0.0033557	0.000447027	0	0	0	13	0.00609185	0.00581135
Herpes Zoster Ophthalmicus	4	0.00178811	3	0.00183038	0.00134108	1	0.00110011	0.000447027	2	0.00277393	0.000894055	1	0.00167504	0.000447027	0	0	0	1	0.0033557	0.000447027	0	0	0	4	0.00187441	0.00178811
Rheumatoid arthritis	102	0.0455968	87	0.0530811	0.0388914	55	0.0605061	0.0245865	32	0.0443828	0.0143049	15	0.0251256	0.00670541	7	0.0234114	0.00312919	8	0.0268456	0.00357622	2	0.025974	0.000894055	97	0.0454545	0.0433616
Osteoarthritis / osteoarthrosis	577	0.257935	457	0.278829	0.204291	333	0.366337	0.14886	123	0.170596	0.0549844	120	0.201005	0.0536433	91	0.304348	0.0406795	29	0.0973154	0.0129638	16	0.207792	0.00715244	559	0.261949	0.249888
Chronic cancer pain	51	0.0227984	44	0.0268456	0.0196692	27	0.029703	0.0120697	17	0.0235784	0.00759946	7	0.0117253	0.00312919	7	0.0234114	0.00312919	0	0	0	2	0.025974	0.000894055	49	0.0229616	0.0219043
Other chronic non-cancer pain	400	0.178811	291	0.177547	0.130085	132	0.145215	0.0590076	159	0.220527	0.0710773	109	0.18258	0.048726	47	0.157191	0.0210103	62	0.208054	0.0277157	12	0.155844	0.00536433	378	0.177132	0.168976
Chronic non-specific pain syndrome	92	0.0411265	66	0.0402685	0.0295038	37	0.0407041	0.01654	29	0.0402219	0.0129638	26	0.0435511	0.0116227	14	0.0468227	0.00625838	12	0.0402685	0.00536433	4	0.0519481	0.00178811	86	0.0402999	0.0384443
Other pain indication, specify	211	0.0943228	150	0.0915192	0.0670541	74	0.0814081	0.03308	76	0.105409	0.0339741	61	0.102178	0.0272687	32	0.107023	0.0143049	29	0.0973154	0.0129638	6	0.0779221	0.00268216	202	0.0946579	0.0902995
Irritable Bowel Syndrome	46	0.0205633	36	0.0219646	0.016093	25	0.0275028	0.0111757	11	0.0152566	0.0049173	10	0.0167504	0.00447027	5	0.0167224	0.00223514	5	0.0167785	0.00223514	1	0.012987	0.000447027	45	0.0210872	0.0201162
Major depressive disorder	192	0.0858292	148	0.090299	0.06616	80	0.0880088	0.0357622	66	0.0915395	0.0295038	44	0.0737018	0.0196692	17	0.0568562	0.00759946	27	0.090604	0.0120697	19	0.246753	0.00849352	171	0.0801312	0.0764417
Anxiety disorders	99	0.0442557	72	0.0439292	0.032186	32	0.0352035	0.0143049	40	0.0554785	0.0178811	27	0.0452261	0.0120697	10	0.0334448	0.00447027	17	0.057047	0.00759946	13	0.168831	0.00581135	84	0.0393627	0.0375503
Sleeping disorders	358	0.160036	265	0.161684	0.118462	175	0.192519	0.0782298	88	0.122053	0.0393384	93	0.155779	0.0415735	59	0.197324	0.0263746	34	0.114094	0.0151989	9	0.116883	0.00402325	344	0.1612	0.153777
Overactive bladder / Enuresis	19	0.00849352	17	0.0103722	0.00759946	15	0.0165017	0.00670541	2	0.00277393	0.000894055	2	0.00335008	0.000894055	0	0	0	2	0.00671141	0.000894055	0	0	0	19	0.00890347	0.00849352
Any other non-pain indication, specify	143	0.0639249	102	0.0622331	0.0455968	61	0.0671067	0.0272687	41	0.0568655	0.0183281	41	0.0686767	0.0183281	23	0.0769231	0.0102816	18	0.0604027	0.00804649	4	0.0519481	0.00178811	139	0.0651359	0.0621368
No indication noted in patient folder	224	0.100134	170	0.103722	0.0759946	88	0.0968097	0.0393384	77	0.106796	0.0344211	54	0.0904523	0.0241395	26	0.0869565	0.0116227	28	0.0939597	0.0125168	4	0.0519481	0.00178811	216	0.101218	0.0965579
